# Supplementary material for: Genomic Evidence for Mobile-Element-Associated Resistance: Predicted MOBH-Family Relaxase Sharing and Adjacent ICE-Cassette Architectures in the Pseudomonas guariconensis Clade
Source: Microorganisms. 2026 Jun 30;14(7):1428. doi: 10.3390/microorganisms14071428 (PMC13413775; doi:10.3390/microorganisms14071428)
Supplement: Supplementary file 1 [file microorganisms-14-01428-s001.zip]

Archive with 1 entries (1 files):
- microorganisms-4380008-supplementary.pdf
